# Supplementary material for: Dietary Alaska Pollack Protein Induces Acute and Sustainable Skeletal Muscle Hypertrophy in Rats
Source: Nutrients. 2022 Jan 27;14(3):547. doi: 10.3390/nu14030547 (PMC8837972; doi:10.3390/nu14030547)
Supplement: Supplementary file 1 [file nutrients-14-00547-s001.zip]

Archive with 1 entries (1 files):
- nutrients-1525546-supplementary.pdf
